# Supplementary material for: Enhanced histamine-induced itch in diacylglycerol kinase iota knockout mice
Source: PLoS One. 2019 Jun 5;14(6):e0217819. doi: 10.1371/journal.pone.0217819 (PMC6550402; doi:10.1371/journal.pone.0217819)
Supplement: S1 Table — Raw values for number of scratches in each 5-minute window over a 30-minute period, for the data presented in Fig 2. (XLSX) [file pone.0217819.s001.xlsx]

## Sheet: Sheet1
Pruritogen	Mouse	Sex	Genotype	0-5 min	5-10 min	10-15 min	15-20 min	20-25 min	25-30 min
β alanine	Mouse 1	Male	WT	3	0	0	9	0	0
β alanine	Mouse 2	Male	WT	0	4	4	5	3	0
β alanine	Mouse 3	Male	WT	0	1	0	0	0	0
β alanine	Mouse 4	Male	WT	0	0	0	5	8	0
β alanine	Mouse 5	Male	WT	0	0	0	4	1	0
β alanine	Mouse 6	Male	WT	0	0	0	4	0	8
β alanine	Mouse 7	Male	WT	0	0	0	5	0	0
β alanine	Mouse 8	Male	WT	0	0	6	0	0	0
β alanine	Mouse 9	Male	WT	0	1	0	0	2	0
β alanine	Mouse 10	Male	WT	3	2	5	0	0	0
β alanine	Mouse 11	Male	WT	0	4	0	1	2	0
β alanine	Mouse 12	Male	WT	0	4	1	6	1	0
β alanine	Mouse 13	Male	WT	1	1	0	0	5	0
β alanine	Mouse 14	Male	WT	0	1	1	0	0	5
β alanine	Mouse 15	Male	WT	0	7	8	7	1	0
β alanine	Mouse 16	Male	WT	1	4	2	6	0	6
β alanine	Mouse 17	Male	WT	1	0	0	5	2	2
β alanine	Mouse 18	Male	WT	0	8	1	9	4	0
β alanine	Mouse 19	Male	WT	1	0	9	0	2	2
β alanine	Mouse 20	Male	WT	0	0	9	0	1	0
β alanine	Mouse 21	Male	WT	0	1	7	5	0	6
β alanine	Mouse 22	Male	WT	0	0	0	1	0	0
β alanine	Mouse 23	Male	Dgki-/-	6	6	2	5	1	0
β alanine	Mouse 24	Male	Dgki-/-	1	0	10	3	1	0
β alanine	Mouse 25	Male	Dgki-/-	4	0	1	7	0	6
β alanine	Mouse 26	Male	Dgki-/-	1	2	0	0	0	6
β alanine	Mouse 27	Male	Dgki-/-	0	0	3	4	5	1
β alanine	Mouse 28	Male	Dgki-/-	0	9	3	8	1	12
β alanine	Mouse 29	Male	Dgki-/-	1	7	10	4	2	1
β alanine	Mouse 30	Male	Dgki-/-	0	2	8	13	0	0
β alanine	Mouse 31	Male	Dgki-/-	0	0	7	6	1	0
β alanine	Mouse 32	Male	Dgki-/-	1	1	0	3	3	3
β alanine	Mouse 33	Male	Dgki-/-	1	5	3	7	0	4
β alanine	Mouse 34	Male	Dgki-/-	0	2	3	0	2	2
β alanine	Mouse 35	Male	Dgki-/-	2	1	0	11	3	7
β alanine	Mouse 36	Male	Dgki-/-	1	9	6	1	8	0
β alanine	Mouse 37	Male	Dgki-/-	2	10	9	7	0	0
β alanine	Mouse 38	Male	Dgki-/-	0	3	17	11	4	6
β alanine	Mouse 39	Male	Dgki-/-	0	1	4	0	0	5
β alanine	Mouse 40	Male	Dgki-/-	0	6	8	0	0	0
β alanine	Mouse 41	Male	Dgki-/-	0	0	3	0	0	0
β alanine	Mouse 42	Male	Dgki-/-	0	0	0	0	4	10
β alanine	Mouse 43	Male	Dgki-/-	0	0	0	5	3	3
β alanine	Mouse 44	Female	WT	3	0	0	0	6	0
β alanine	Mouse 45	Female	WT	1	5	0	1	0	0
β alanine	Mouse 46	Female	WT	1	0	0	0	7	0
β alanine	Mouse 47	Female	WT	2	0	21	0	5	14
β alanine	Mouse 48	Female	WT	0	2	2	2	1	0
β alanine	Mouse 49	Female	WT	0	0	0	9	0	7
β alanine	Mouse 50	Female	WT	0	0	0	0	0	2
β alanine	Mouse 51	Female	WT	0	0	7	6	16	32
β alanine	Mouse 52	Female	WT	1	0	0	5	18	6
β alanine	Mouse 53	Female	WT	1	6	7	0	4	0
β alanine	Mouse 54	Female	WT	3	0	0	0	0	5
β alanine	Mouse 55	Female	WT	0	0	0	1	0	2
β alanine	Mouse 56	Female	WT	0	1	0	10	1	17
β alanine	Mouse 57	Female	WT	0	0	1	3	0	0
β alanine	Mouse 58	Female	WT	0	0	1	1	2	0
β alanine	Mouse 59	Female	WT	6	2	1	1	2	12
β alanine	Mouse 60	Female	WT	2	3	11	0	1	0
β alanine	Mouse 61	Female	WT	2	0	2	3	0	0
β alanine	Mouse 62	Female	WT	0	1	4	0	3	3
β alanine	Mouse 63	Female	WT	0	0	0	0	1	1
β alanine	Mouse 64	Female	Dgki-/-	2	10	2	17	2	1
β alanine	Mouse 65	Female	Dgki-/-	0	2	0	0	3	0
β alanine	Mouse 66	Female	Dgki-/-	1	3	16	1	10	0
β alanine	Mouse 67	Female	Dgki-/-	7	2	3	1	9	15
β alanine	Mouse 68	Female	Dgki-/-	4	3	6	12	3	8
β alanine	Mouse 69	Female	Dgki-/-	1	0	3	0	4	6
β alanine	Mouse 70	Female	Dgki-/-	0	0	0	0	0	0
β alanine	Mouse 71	Female	Dgki-/-	0	4	2	9	4	5
β alanine	Mouse 72	Female	Dgki-/-	0	0	7	6	6	17
β alanine	Mouse 73	Female	Dgki-/-	0	9	7	4	10	5
β alanine	Mouse 74	Female	Dgki-/-	1	0	2	8	0	0
β alanine	Mouse 75	Female	Dgki-/-	1	5	0	6	1	25
β alanine	Mouse 76	Female	Dgki-/-	1	2	8	13	7	0
β alanine	Mouse 77	Female	Dgki-/-	0	1	2	0	16	1
β alanine	Mouse 78	Female	Dgki-/-	0	1	0	0	0	0
β alanine	Mouse 79	Female	Dgki-/-	0	1	0	1	5	1
β alanine	Mouse 80	Female	Dgki-/-	0	0	0	1	0	1
β alanine	Mouse 81	Female	Dgki-/-	0	0	2	5	2	0
Chloroquine	Mouse 1	Male	WT	114	78	84	57	39	78
Chloroquine	Mouse 2	Male	WT	93	14	57	78	37	61
Chloroquine	Mouse 3	Male	WT	54	159	76	78	76	44
Chloroquine	Mouse 4	Male	WT	65	52	69	22	119	30
Chloroquine	Mouse 5	Male	WT	68	47	84	2	50	25
Chloroquine	Mouse 6	Male	WT	59	90	67	83	108	19
Chloroquine	Mouse 7	Male	WT	68	47	71	0	7	38
Chloroquine	Mouse 8	Male	WT	103	42	81	0	0	0
Chloroquine	Mouse 9	Male	WT	71	77	32	19	86	42
Chloroquine	Mouse 10	Male	WT	49	0	96	27	21	12
Chloroquine	Mouse 11	Male	WT	45	37	36	96	75	41
Chloroquine	Mouse 12	Male	WT	49	57	67	0	0	0
Chloroquine	Mouse 13	Male	WT	62	40	67	46	28	12
Chloroquine	Mouse 14	Male	WT	49	75	25	77	63	34
Chloroquine	Mouse 15	Male	WT	36	57	45	59	17	16
Chloroquine	Mouse 16	Male	WT	76	43	93	110	45	30
Chloroquine	Mouse 17	Male	WT	47	102	29	35	82	42
Chloroquine	Mouse 18	Male	WT	45	82	69	59	18	7
Chloroquine	Mouse 19	Male	WT	45	79	71	58	21	51
Chloroquine	Mouse 20	Male	WT	106	67	64	38	16	68
Chloroquine	Mouse 21	Male	WT	62	120	104	99	49	69
Chloroquine	Mouse 22	Male	WT	65	62	93	14	38	65
Chloroquine	Mouse 23	Male	Dgki-/-	56	53	45	33	33	20
Chloroquine	Mouse 24	Male	Dgki-/-	57	45	21	77	59	50
Chloroquine	Mouse 25	Male	Dgki-/-	61	49	79	22	64	66
Chloroquine	Mouse 26	Male	Dgki-/-	89	58	53	68	11	96
Chloroquine	Mouse 27	Male	Dgki-/-	66	82	40	92	54	70
Chloroquine	Mouse 28	Male	Dgki-/-	73	52	75	52	29	0
Chloroquine	Mouse 29	Male	Dgki-/-	79	92	100	97	46	18
Chloroquine	Mouse 30	Male	Dgki-/-	92	81	59	91	79	62
Chloroquine	Mouse 31	Male	Dgki-/-	68	56	35	66	57	27
Chloroquine	Mouse 32	Male	Dgki-/-	93	43	49	40	67	25
Chloroquine	Mouse 33	Male	Dgki-/-	58	72	45	74	62	36
Chloroquine	Mouse 34	Male	Dgki-/-	61	60	30	47	74	33
Chloroquine	Mouse 35	Male	Dgki-/-	59	61	68	65	45	67
Chloroquine	Mouse 36	Male	Dgki-/-	75	112	47	61	54	17
Chloroquine	Mouse 37	Male	Dgki-/-	36	19	47	36	13	61
Chloroquine	Mouse 38	Male	Dgki-/-	56	40	61	67	53	41
Chloroquine	Mouse 39	Male	Dgki-/-	46	53	62	46	40	13
Chloroquine	Mouse 40	Male	Dgki-/-	35	32	38	29	20	34
Chloroquine	Mouse 41	Male	Dgki-/-	52	49	44	24	21	24
Chloroquine	Mouse 42	Male	Dgki-/-	81	89	78	51	62	45
Chloroquine	Mouse 43	Male	Dgki-/-	63	50	75	62	52	42
Chloroquine	Mouse 44	Female	WT	43	0	42	28	22	8
Chloroquine	Mouse 45	Female	WT	47	37	34	58	11	18
Chloroquine	Mouse 46	Female	WT	69	38	66	39	17	18
Chloroquine	Mouse 47	Female	WT	59	32	17	21	11	5
Chloroquine	Mouse 48	Female	WT	90	60	34	33	28	34
Chloroquine	Mouse 49	Female	WT	94	53	48	51	15	0
Chloroquine	Mouse 50	Female	WT	62	36	32	109	0	0
Chloroquine	Mouse 51	Female	WT	78	28	0	27	54	0
Chloroquine	Mouse 52	Female	WT	44	13	53	27	22	23
Chloroquine	Mouse 53	Female	WT	37	48	31	53	17	28
Chloroquine	Mouse 54	Female	WT	84	12	56	13	0	0
Chloroquine	Mouse 55	Female	WT	47	48	33	3	9	1
Chloroquine	Mouse 56	Female	WT	84	58	56	42	11	30
Chloroquine	Mouse 57	Female	WT	30	18	23	13	39	9
Chloroquine	Mouse 58	Female	WT	107	62	56	54	72	60
Chloroquine	Mouse 59	Female	WT	53	109	82	40	61	23
Chloroquine	Mouse 60	Female	WT	64	54	42	24	25	22
Chloroquine	Mouse 61	Female	WT	77	31	44	33	30	42
Chloroquine	Mouse 62	Female	WT	55	47	72	18	53	28
Chloroquine	Mouse 63	Female	WT	72	37	23	78	34	55
Chloroquine	Mouse 64	Female	Dgki-/-	91	91	92	67	69	41
Chloroquine	Mouse 65	Female	Dgki-/-	53	49	87	106	93	71
Chloroquine	Mouse 66	Female	Dgki-/-	62	50	29	66	50	42
Chloroquine	Mouse 67	Female	Dgki-/-	75	58	55	36	35	56
Chloroquine	Mouse 68	Female	Dgki-/-	75	63	51	62	53	22
Chloroquine	Mouse 69	Female	Dgki-/-	80	53	65	52	48	52
Chloroquine	Mouse 70	Female	Dgki-/-	66	46	38	54	29	0
Chloroquine	Mouse 71	Female	Dgki-/-	109	86	77	78	70	40
Chloroquine	Mouse 72	Female	Dgki-/-	88	49	59	63	20	38
Chloroquine	Mouse 73	Female	Dgki-/-	67	96	59	77	45	40
Chloroquine	Mouse 74	Female	Dgki-/-	62	67	60	25	30	10
Chloroquine	Mouse 75	Female	Dgki-/-	66	65	59	54	37	25
Chloroquine	Mouse 76	Female	Dgki-/-	99	15	77	54	81	48
Chloroquine	Mouse 77	Female	Dgki-/-	40	9	15	21	27	22
Chloroquine	Mouse 78	Female	Dgki-/-	85	41	54	80	36	68
Chloroquine	Mouse 79	Female	Dgki-/-	64	43	54	24	26	14
Chloroquine	Mouse 80	Female	Dgki-/-	46	35	52	44	28	17
Chloroquine	Mouse 81	Female	Dgki-/-	49	46	43	29	38	37
Histamine	Mouse 1	Male	WT	32	36	33	39	28	34
Histamine	Mouse 2	Male	WT	35	36	38	20	24	7
Histamine	Mouse 3	Male	WT	15	35	25	27	16	2
Histamine	Mouse 4	Male	WT	20	34	23	21	21	20
Histamine	Mouse 5	Male	WT	32	26	21	24	40	21
Histamine	Mouse 6	Male	WT	13	31	18	30	3	15
Histamine	Mouse 7	Male	WT	25	49	35	41	14	0
Histamine	Mouse 8	Male	WT	43	47	57	26	13	0
Histamine	Mouse 9	Male	WT	23	50	32	51	48	15
Histamine	Mouse 10	Male	WT	7	38	30	23	20	0
Histamine	Mouse 11	Male	WT	23	25	21	4	27	9
Histamine	Mouse 12	Male	WT	7	22	34	7	21	0
Histamine	Mouse 13	Male	WT	20	13	34	7	12	7
Histamine	Mouse 14	Male	WT	13	21	21	26	22	22
Histamine	Mouse 15	Male	WT	10	44	64	45	45	20
Histamine	Mouse 16	Male	WT	47	22	40	33	33	21
Histamine	Mouse 17	Male	WT	28	26	41	30	30	1
Histamine	Mouse 18	Male	WT	30	13	32	29	44	24
Histamine	Mouse 19	Male	WT	71	57	66	39	40	25
Histamine	Mouse 20	Male	WT	47	67	62	41	23	8
Histamine	Mouse 21	Male	WT	61	55	67	31	62	35
Histamine	Mouse 22	Male	WT	31	21	22	38	76	48
Histamine	Mouse 23	Male	Dgki-/-	41	47	16	13	20	14
Histamine	Mouse 24	Male	Dgki-/-	66	64	61	25	48	6
Histamine	Mouse 25	Male	Dgki-/-	63	66	79	10	35	0
Histamine	Mouse 26	Male	Dgki-/-	72	53	55	59	28	17
Histamine	Mouse 27	Male	Dgki-/-	69	24	59	57	14	18
Histamine	Mouse 28	Male	Dgki-/-	65	28	86	53	33	1
Histamine	Mouse 29	Male	Dgki-/-	42	58	67	46	28	28
Histamine	Mouse 30	Male	Dgki-/-	78	57	42	49	55	17
Histamine	Mouse 31	Male	Dgki-/-	79	63	41	42	11	46
Histamine	Mouse 32	Male	Dgki-/-	96	43	34	31	35	41
Histamine	Mouse 33	Male	Dgki-/-	42	38	69	24	23	23
Histamine	Mouse 34	Male	Dgki-/-	65	61	41	45	20	25
Histamine	Mouse 35	Male	Dgki-/-	68	25	55	30	33	6
Histamine	Mouse 36	Male	Dgki-/-	61	33	21	50	37	13
Histamine	Mouse 37	Male	Dgki-/-	108	41	63	38	28	3
Histamine	Mouse 38	Male	Dgki-/-	68	33	35	40	43	0
Histamine	Mouse 39	Male	Dgki-/-	56	46	60	26	24	19
Histamine	Mouse 40	Male	Dgki-/-	31	44	57	47	14	44
Histamine	Mouse 41	Male	Dgki-/-	56	42	50	34	43	32
Histamine	Mouse 42	Male	Dgki-/-	74	46	38	40	31	32
Histamine	Mouse 43	Male	Dgki-/-	71	22	34	43	31	21
Histamine	Mouse 44	Female	WT	10	29	34	33	18	1
Histamine	Mouse 45	Female	WT	19	62	31	13	12	15
Histamine	Mouse 46	Female	WT	16	52	51	0	28	2
Histamine	Mouse 47	Female	WT	40	36	49	34	7	16
Histamine	Mouse 48	Female	WT	13	29	22	27	4	3
Histamine	Mouse 49	Female	WT	11	35	29	10	11	0
Histamine	Mouse 50	Female	WT	48	26	18	12	1	21
Histamine	Mouse 51	Female	WT	40	60	56	45	29	12
Histamine	Mouse 52	Female	WT	48	67	60	29	23	10
Histamine	Mouse 53	Female	WT	24	41	58	34	18	4
Histamine	Mouse 54	Female	WT	6	31	31	21	9	0
Histamine	Mouse 55	Female	WT	26	34	31	32	22	7
Histamine	Mouse 56	Female	WT	11	37	44	30	3	36
Histamine	Mouse 57	Female	WT	15	7	37	50	6	20
Histamine	Mouse 58	Female	WT	23	39	51	51	50	37
Histamine	Mouse 59	Female	WT	50	47	40	26	22	18
Histamine	Mouse 60	Female	WT	79	44	30	0	4	16
Histamine	Mouse 61	Female	WT	31	41	56	46	35	22
Histamine	Mouse 62	Female	WT	71	73	53	40	32	14
Histamine	Mouse 63	Female	WT	25	51	42	43	34	38
Histamine	Mouse 64	Female	Dgki-/-	24	62	66	9	46	21
Histamine	Mouse 65	Female	Dgki-/-	46	28	62	23	20	0
Histamine	Mouse 66	Female	Dgki-/-	41	67	43	33	15	18
Histamine	Mouse 67	Female	Dgki-/-	30	86	52	33	35	1
Histamine	Mouse 68	Female	Dgki-/-	56	35	63	45	21	4
Histamine	Mouse 69	Female	Dgki-/-	83	68	53	8	4	17
Histamine	Mouse 70	Female	Dgki-/-	62	64	64	30	0	22
Histamine	Mouse 71	Female	Dgki-/-	63	78	66	37	25	36
Histamine	Mouse 72	Female	Dgki-/-	83	63	79	45	24	24
Histamine	Mouse 73	Female	Dgki-/-	74	62	82	29	24	1
Histamine	Mouse 74	Female	Dgki-/-	111	80	72	48	40	15
Histamine	Mouse 75	Female	Dgki-/-	80	83	58	35	15	18
Histamine	Mouse 76	Female	Dgki-/-	85	60	56	25	18	29
Histamine	Mouse 77	Female	Dgki-/-	61	49	41	44	6	12
Histamine	Mouse 78	Female	Dgki-/-	35	27	52	35	22	5
Histamine	Mouse 79	Female	Dgki-/-	49	48	36	38	4	12
Histamine	Mouse 80	Female	Dgki-/-	51	46	58	43	27	7
Histamine	Mouse 81	Female	Dgki-/-	28	50	66	7	0	9
